# Supplementary material for: Extracellular Vesicles from Ecklonia cava and Phlorotannin Promote Rejuvenation in Aged Skin
Source: Mar Drugs. 2024 May 15;22(5):223. doi: 10.3390/md22050223 (PMC11123375; doi:10.3390/md22050223)
Supplement: Supplementary file 1 [file marinedrugs-22-00223-s001.zip]

Archive with 1 entries (1 files):
- marinedrugs-2879706-supplementary.pdf
